# Supplementary material for: Live longer, retire later? Developments of healthy life expectancies and working life expectancies between age 50–59 and age 60–69 in Europe
Source: Eur J Ageing. 2020 Dec 3;19(1):75–93. doi: 10.1007/s10433-020-00592-5 (PMC8881563; doi:10.1007/s10433-020-00592-5)
Supplement: Supplementary file 1 — (CVS 15kb) [file 10433_2020_592_MOESM1_ESM.csv]

year	Isced level	sex	country	HLE, ages 50-59			PLE, ages 50-59			CLE, ages 50-59			HLE, ages 60-69			PLE, ages 60-69			CLE, ages 60-69
				value	lower CI	upper CI	value	lower CI	upper CI	value	lower CI	upper CI	value	lower CI	upper CI	value	lower CI	upper CI	value	lower CI	upper CI
2017	isced02	female	Bulgaria	6.00859	4.09390	7.92327	8.71245	7.06679	10.35812	4.05095	2.18911	5.91279	4.61623	3.32206	5.91039	6.28891	4.97999	7.59783	2.84076	1.60684	4.07467
2017	isced34	female	Bulgaria	7.13868	5.43546	8.84189	8.31216	6.67489	9.94943	6.55194	4.79691	8.30696	5.45182	3.92735	6.97630	7.26910	5.73244	8.80575	5.81338	4.24108	7.38567
2017	isced56	female	Bulgaria	8.97009	6.40074	11.53943	8.31541	5.54732	11.08350	8.21769	5.52177	10.91362	6.65894	4.22119	9.09668	7.37138	4.72642	10.01633	7.49486	4.93540	10.05433
2017	isced02	male	Bulgaria	7.11101	5.15301	9.06902	5.92741	3.94760	7.90723	5.00683	2.92986	7.08381	3.46717	2.06824	4.86609	2.73724	1.44791	4.02657	4.03199	2.67075	5.39324
2017	isced34	male	Bulgaria	7.75203	6.55309	8.95097	6.20351	4.92557	7.48145	6.73228	5.44923	8.01533	5.88608	4.86041	6.91174	4.72816	3.72304	5.73328	5.17554	4.12430	6.22677
2017	isced56	male	Bulgaria	7.85572	5.36941	10.34203	7.42037	4.90679	9.93395	8.21368	5.84266	10.58471	6.23727	4.20003	8.27450	5.68448	3.70456	7.66440	6.79927	4.81895	8.77958
2017	isced02	female	Croatia	5.32517	4.00978	6.64057	9.25261	8.15450	10.35073	7.51037	6.23681	8.78392	3.90691	2.93051	4.88330	8.14979	7.14621	9.15337	6.18193	5.17099	7.19288
2017	isced34	female	Croatia	6.42223	4.04994	8.79452	9.37272	6.98491	11.76053	8.04500	5.67218	10.41782	4.61746	2.42850	6.80643	8.49728	6.09509	10.89948	7.52015	5.23405	9.80624
2017	isced56	female	Croatia	6.87016	3.51149	10.22883	9.40335	6.53824	12.26845	9.56105	6.84658	12.27553	4.74838	1.67511	7.82166	8.37950	5.55575	11.20325	7.83050	5.18291	10.47809
2017	isced02	male	Croatia	4.36987	3.06911	5.67063	8.72044	7.72232	9.71856	5.74932	4.45176	7.04688	4.44915	3.59049	5.30781	7.64271	6.81479	8.47064	5.88671	5.00373	6.76969
2017	isced34	male	Croatia	6.58112	4.74537	8.41687	9.34404	8.09215	10.59592	7.69396	5.96134	9.42658	5.94948	4.38268	7.51628	8.27715	7.01790	9.53640	6.46175	4.93336	7.99014
2017	isced56	male	Croatia	7.61830	5.05949	10.17712	9.30142	7.32490	11.27793	9.00613	6.94844	11.06382	5.71699	3.71563	7.71836	8.67109	6.86899	10.47320	8.42253	6.62851	10.21655
2017	isced02	female	Czechia	3.23864	1.88744	4.58983	7.38998	6.20925	8.57070	6.33988	5.01693	7.66282	4.32096	3.52814	5.11378	8.30954	7.62512	8.99396	7.55930	6.79200	8.32661
2017	isced34	female	Czechia	4.91654	3.64618	6.18690	9.78372	8.99460	10.57284	9.04328	8.10496	9.98159	5.14081	4.21558	6.06604	9.28818	8.50498	10.07138	8.83486	8.01524	9.65448
2017	isced56	female	Czechia	3.22266	0.85159	5.59373	9.67779	8.26658	11.08901	9.72692	8.46248	10.99136	6.17167	4.45054	7.89279	8.64795	7.33200	9.96391	9.28607	8.03973	10.53241
2017	isced02	male	Czechia	2.78880	1.30723	4.27037	6.01597	4.54635	7.48558	5.75481	4.22643	7.28318	3.66396	2.97689	4.35102	7.09997	6.52742	7.67253	6.15443	5.50354	6.80533
2017	isced34	male	Czechia	7.89026	6.62992	9.15060	9.61870	8.85628	10.38111	8.21251	7.10113	9.32389	4.26910	3.46953	5.06868	8.19257	7.52336	8.86177	7.63207	6.94384	8.32030
2017	isced56	male	Czechia	3.70634	1.09356	6.31912	9.45756	8.15872	10.75641	9.33959	7.90900	10.77019	5.81104	4.41325	7.20884	9.17783	8.18180	10.17387	9.01615	7.96038	10.07192
2017	isced02	female	Denmark	4.01830	1.80527	6.23134	9.38910	8.06590	10.71231	8.34043	6.52709	10.15376	4.69412	3.08286	6.30539	9.02789	7.82540	10.23037	7.82354	6.37551	9.27156
2017	isced34	female	Denmark	5.74190	3.90949	7.57431	9.29359	7.93543	10.65175	8.76084	7.23135	10.29032	5.40872	3.85520	6.96223	9.14950	7.83824	10.46077	8.13718	6.73671	9.53764
2017	isced56	female	Denmark	6.44281	4.62060	8.26502	9.61481	8.09820	11.13143	9.41718	7.87007	10.96429	6.07972	4.36380	7.79564	9.25512	7.72014	10.79010	8.95501	7.40574	10.50427
2017	isced02	male	Denmark	4.38663	2.04170	6.73156	8.61764	6.84306	10.39222	5.83587	3.53881	8.13293	6.30079	4.53953	8.06205	7.95498	6.49470	9.41526	6.73757	5.00348	8.47166
2017	isced34	male	Denmark	6.28936	4.90675	7.67196	9.65091	8.69670	10.60512	7.64975	6.37418	8.92532	6.56327	5.48023	7.64632	8.83111	7.92314	9.73908	7.58188	6.54253	8.62122
2017	isced56	male	Denmark	7.23770	5.70734	8.76806	9.64696	8.58578	10.70815	9.11157	7.82685	10.39629	7.07507	5.80980	8.34035	9.13417	8.12913	10.13920	8.09974	6.95952	9.23996
2017	isced02	female	Estonia	3.81725	1.94588	5.68861	8.84199	7.54163	10.14234	8.42326	6.84134	10.00517	2.96050	2.00307	3.91793	8.21209	7.34260	9.08157	6.32642	5.29804	7.35479
2017	isced34	female	Estonia	5.00668	4.03336	5.98001	9.05925	8.22903	9.88946	8.84285	7.94767	9.73803	4.00557	3.25147	4.75968	8.50222	7.73272	9.27171	8.04003	7.22161	8.85846
2017	isced56	female	Estonia	6.14706	4.67824	7.61589	9.60047	8.44042	10.76052	9.18606	7.98909	10.38304	5.26400	4.06121	6.46678	9.12233	7.98254	10.26211	9.15141	8.00482	10.29800
2017	isced02	male	Estonia	3.61501	1.94033	5.28969	8.30802	7.06307	9.55297	2.45338	0.87337	4.03338	3.01578	2.22228	3.80929	5.85266	5.05035	6.65498	4.08920	3.25693	4.92146
2017	isced34	male	Estonia	5.22244	4.27553	6.16936	8.74567	8.02285	9.46849	7.02726	6.11449	7.94003	4.15817	3.43733	4.87900	7.77278	7.12703	8.41854	6.08778	5.35086	6.82469
2017	isced56	male	Estonia	5.93379	4.25872	7.60885	9.18371	8.09125	10.27617	8.47127	7.18940	9.75313	5.12034	3.90888	6.33181	8.69049	7.73087	9.65010	8.24892	7.21770	9.28013
2017	isced02	female	Finland	3.54146	0.74711	6.33580	9.72917	8.20608	11.25225	6.79763	4.10595	9.48930	4.13634	2.32158	5.95109	9.25385	7.78806	10.71963	6.63738	4.87048	8.40427
2017	isced34	female	Finland	5.51596	2.78682	8.24510	9.00545	6.47964	11.53126	8.12566	5.35542	10.89590	4.74619	2.25872	7.23366	8.58788	6.11384	11.06193	7.71256	5.05550	10.36963
2017	isced56	female	Finland	5.49570	2.23838	8.75302	9.65461	6.61903	12.69019	9.56549	6.57619	12.55479	4.97990	1.81172	8.14807	9.24699	6.16659	12.32738	9.22746	6.19850	12.25642
2017	isced02	male	Finland	5.86616	3.69880	8.03353	9.42289	8.15087	10.69491	6.71393	4.57898	8.84888	3.30823	1.86948	4.74699	8.79392	7.64837	9.93947	4.47640	3.02615	5.92665
2017	isced34	male	Finland	6.70408	4.75064	8.65751	9.73617	7.95051	11.52183	8.87970	7.06749	10.69192	4.53267	2.92132	6.14402	7.16795	5.47554	8.86036	6.33424	4.72891	7.93958
2017	isced56	male	Finland	6.35611	3.98996	8.72225	9.74735	7.97076	11.52394	8.86483	6.85604	10.87363	7.24683	5.18016	9.31350	9.24899	7.50403	10.99395	8.20396	6.36960	10.03832
2017	isced02	female	Greece	8.46154	7.27844	9.64465	9.02433	7.89621	10.15245	8.60965	7.43878	9.78051	7.46456	6.53186	8.39726	7.53260	6.59359	8.47160	6.98831	6.06890	7.90771
2017	isced34	female	Greece	9.06752	7.11661	11.01844	9.13674	7.20599	11.06749	7.96993	5.93041	10.00945	8.49294	6.59229	10.39359	8.43444	6.55263	10.31624	7.22534	5.32168	9.12900
2017	isced56	female	Greece	8.79724	5.74226	11.85222	8.83673	5.58977	12.08370	8.10610	4.33120	11.88100	8.24212	5.25934	11.22489	7.98941	4.80253	11.17629	8.16436	4.45527	11.87345
2017	isced02	male	Greece	6.70278	4.86708	8.53849	6.44874	4.53099	8.36649	8.88168	7.43613	10.32723	8.02132	7.14984	8.89281	7.11325	6.17618	8.05032	6.99028	6.03859	7.94197
2017	isced34	male	Greece	8.84914	7.49635	10.20194	6.93264	5.15708	8.70821	7.73445	6.01585	9.45304	8.07236	7.00821	9.13650	7.18175	5.93013	8.43337	6.65117	5.38149	7.92085
2017	isced56	male	Greece	9.42094	7.79909	11.04278	7.30098	5.13501	9.46695	8.36096	6.33290	10.38901	9.26757	7.77998	10.75516	7.72460	6.06158	9.38763	7.97851	6.32090	9.63612
2017	isced02	female	Hungary	3.59355	1.30725	5.87985	5.60285	3.16902	8.03667	4.48228	2.04064	6.92391	2.29882	1.29365	3.30399	4.49608	3.27995	5.71221	4.80075	3.60840	5.99309
2017	isced34	female	Hungary	5.76626	3.88627	7.64625	8.54659	7.10740	9.98578	7.76340	5.94892	9.57787	6.36464	4.90614	7.82315	8.87250	7.63523	10.10978	7.30509	5.75767	8.85251
2017	isced56	female	Hungary	9.45207	6.92780	11.97634	7.70422	4.67676	10.73168	9.26655	6.99437	11.53872	8.46270	5.99526	10.93015	5.72366	3.24412	8.20320	9.21830	7.01535	11.42125
2017	isced02	male	Hungary	4.34098	0.69679	7.98518	9.17755	7.59033	10.76477	5.84610	2.25365	9.43855	1.62634	0.31737	2.93532	4.65613	3.12685	6.18542	2.58399	1.14633	4.02165
2017	isced34	male	Hungary	6.67305	5.02436	8.32174	7.62634	6.20771	9.04497	7.78680	6.32922	9.24438	5.47124	4.62204	6.32044	7.46000	6.70352	8.21647	5.78389	4.92490	6.64287
2017	isced56	male	Hungary	9.80794	7.35892	12.25696	9.17043	6.30486	12.03599	9.38620	7.34392	11.42848	5.19919	3.01970	7.37868	4.76356	2.59633	6.93078	8.68425	7.15183	10.21668
2017	isced02	female	Italy	7.33346	6.37339	8.29353	9.29037	8.46425	10.11649	6.98754	6.00257	7.97252	6.53813	5.78978	7.28648	7.99537	7.25643	8.73430	5.69293	4.93511	6.45075
2017	isced34	female	Italy	8.30080	6.04296	10.55865	9.23303	6.95877	11.50729	7.88428	5.45708	10.31148	7.92402	5.74451	10.10354	8.90351	6.64436	11.16266	8.02197	5.67166	10.37229
2017	isced56	female	Italy	8.42234	4.14116	12.70352	9.16549	5.10507	13.22591	8.83851	5.04466	12.63235	7.33062	3.15816	11.50307	8.73809	4.69935	12.77684	8.58171	4.85357	12.30984
2017	isced02	male	Italy	7.91880	6.93941	8.89820	7.59337	6.61853	8.56821	6.88334	5.84391	7.92277	6.56577	5.86249	7.26905	7.10489	6.42472	7.78507	5.83410	5.13461	6.53358
2017	isced34	male	Italy	9.16897	7.46489	10.87306	8.73236	7.07422	10.39049	7.75989	6.00023	9.51955	7.00732	5.45433	8.56031	7.33028	5.86210	8.79846	7.17369	5.66482	8.68256
2017	isced56	male	Italy	9.07925	6.37020	11.78830	8.75073	5.96952	11.53193	8.60140	5.89751	11.30528	7.98809	5.55930	10.41689	7.43515	5.01182	9.85848	8.49167	6.11897	10.86436
2017	isced02	female	Poland	5.08472	3.73054	6.43890	8.22355	7.05684	9.39027	5.18250	3.79981	6.56519	3.98624	3.15013	4.82235	7.87801	6.99163	8.76439	4.68524	3.80235	5.56814
2017	isced34	female	Poland	5.57049	4.33065	6.81033	9.04836	7.79344	10.30329	7.68276	6.38764	8.97787	3.92598	2.76348	5.08847	8.30091	7.03738	9.56443	6.72479	5.46758	7.98199
2017	isced56	female	Poland	6.70298	4.08366	9.32229	9.22645	6.38083	12.07207	9.33488	6.39847	12.27129	5.81679	3.41355	8.22002	9.14892	6.26562	12.03222	8.36885	5.42594	11.31176
2017	isced02	male	Poland	4.97267	3.61717	6.32817	7.07863	5.83367	8.32360	2.89454	1.60519	4.18389	3.59476	2.78621	4.40332	5.67819	4.83607	6.52031	2.87752	2.06940	3.68563
2017	isced34	male	Poland	5.85722	5.02343	6.69102	8.17909	7.41021	8.94797	6.24898	5.39868	7.09927	4.17715	3.47438	4.87992	6.83288	6.11617	7.54960	5.24845	4.51203	5.98486
2017	isced56	male	Poland	6.39771	3.99539	8.80004	9.13818	7.36638	10.90998	9.03960	6.94181	11.13739	5.75372	3.81665	7.69078	8.22097	6.65226	9.78969	7.17046	5.29040	9.05052
2017	isced02	female	Portugal	5.61872	3.01440	8.22303	7.06042	4.64066	9.48019	4.26588	1.95143	6.58033	3.49797	1.54687	5.44908	8.80827	6.86095	10.75558	4.52106	3.02868	6.01343
2017	isced34	female	Portugal	5.29374	-0.13484	10.72232	9.87638	6.13862	13.61414	4.75054	-0.64926	10.15033	8.05094	4.00429	12.09758	7.76828	5.05150	10.48506	8.10942	4.08509	12.13375
2017	isced56	female	Portugal	3.36582	-5.63252	12.36415	3.36582	-1.94081	8.67244	9.89946	3.99297	15.80595	5.37601	-0.70554	11.45755	9.79236	9.79236	9.79236	5.37601	1.10497	9.64704
2017	isced02	male	Portugal	6.81723	4.13518	9.49929	7.02234	4.46536	9.57931	3.21328	0.54611	5.88045	2.79830	0.98224	4.61437	6.46275	4.82298	8.10252	5.45384	3.75711	7.15056
2017	isced34	male	Portugal	9.73908	2.57447	16.90369	4.54815	-6.53376	15.63006	7.87892	-2.37595	18.13379	7.63926	0.75977	14.51876	4.42074	0.04147	8.80001	7.65820	0.97863	14.33776
2017	isced56	male	Portugal	9.91273	6.51470	13.31076	9.91273	7.14248	12.68299	9.91273	4.32350	15.50197	6.36617	3.91371	8.81862	7.98469	5.98531	9.98406	5.60105	0.49446	10.70765
2017	isced02	female	Romania	5.05043	3.76159	6.33928	8.49524	7.31060	9.67987	5.11855	3.85008	6.38703	4.08243	3.15206	5.01279	6.88851	5.87633	7.90069	4.34520	3.44898	5.24143
2017	isced34	female	Romania	6.23392	3.96009	8.50775	8.78238	6.34716	11.21759	6.51817	3.72545	9.31089	4.89998	2.74202	7.05794	7.69317	5.24427	10.14206	6.02488	3.26727	8.78249
2017	isced56	female	Romania	9.14860	2.53405	15.76315	9.14860	4.74058	13.55662	8.83616	4.29504	13.37729	6.46532	-0.15127	13.08192	8.47864	4.11786	12.83943	8.19508	3.78156	12.60860
2017	isced02	male	Romania	5.92847	4.30773	7.54921	7.41757	5.92400	8.91113	5.20253	3.60864	6.79643	4.38973	3.22148	5.55798	5.20423	4.05826	6.35020	3.71241	2.63921	4.78561
2017	isced34	male	Romania	6.82755	5.59197	8.06312	8.19683	7.02259	9.37108	5.89265	4.57705	7.20826	5.51498	4.44149	6.58847	6.28021	5.16227	7.39816	5.18953	4.04546	6.33361
2017	isced56	male	Romania	7.97223	3.85139	12.09308	9.35744	5.54911	13.16577	7.97223	3.72852	12.21595	7.43990	3.67354	11.20627	8.12467	4.32637	11.92297	6.09813	2.32671	9.86955
2017	isced02	female	Slovakia	6.44940	3.79125	9.10754	6.80716	4.14496	9.46936	4.51554	1.67426	7.35683	2.87008	1.15208	4.58808	6.32344	4.53451	8.11237	4.15699	2.30298	6.01100
2017	isced34	female	Slovakia	7.35606	4.44486	10.26726	9.06723	6.36968	11.76477	7.32655	4.49865	10.15446	6.60607	3.65245	9.55970	8.08476	5.31948	10.85003	6.68289	3.81788	9.54789
2017	isced56	female	Slovakia	8.69157	-2.11678	19.49993	9.50055	-1.22474	20.22584	8.33641	-2.45879	19.13161	7.11898	-3.92342	18.16139	8.27969	-2.72866	19.28804	7.52523	-3.50684	18.55730
2017	isced02	male	Slovakia	6.22058	2.41796	10.02320	3.33245	-0.61688	7.28178	1.77731	-1.73605	5.29066	2.56363	0.48308	4.64417	4.84946	2.85837	6.84056	3.42082	1.23913	5.60251
2017	isced34	male	Slovakia	7.82417	6.53981	9.10853	7.76621	6.59777	8.93466	6.65538	5.31025	8.00050	6.77374	5.52666	8.02083	6.21461	5.12311	7.30611	5.61881	4.34536	6.89227
2017	isced56	male	Slovakia	8.85956	4.24810	13.47101	7.58409	3.10036	12.06783	7.77051	3.89409	11.64692	6.98679	2.39748	11.57610	8.21305	3.76561	12.66048	7.17691	3.46782	10.88600
2017	isced02	female	Slovenia	4.24260	2.75860	5.72660	8.46550	7.30826	9.62275	7.48114	6.13627	8.82601	4.46727	3.45785	5.47668	8.46379	7.56959	9.35799	7.05156	6.08726	8.01586
2017	isced34	female	Slovenia	6.30336	4.87674	7.72998	9.14877	7.96854	10.32900	8.86225	7.59514	10.12936	5.46696	4.24296	6.69095	9.23760	8.09398	10.38123	8.43307	7.23941	9.62673
2017	isced56	female	Slovenia	7.09840	4.18234	10.01446	9.80114	7.27927	12.32301	9.39523	6.94046	11.85000	6.55674	3.86164	9.25185	9.31389	6.76158	11.86620	9.74256	7.27902	12.20611
2017	isced02	male	Slovenia	4.12448	2.14099	6.10797	9.12033	7.75051	10.49014	5.30567	3.27284	7.33849	4.26848	3.13352	5.40344	7.63349	6.50770	8.75927	4.99680	3.77862	6.21497
2017	isced34	male	Slovenia	6.61554	5.38961	7.84147	9.44236	8.61648	10.26824	7.97006	6.86711	9.07300	4.75964	3.90301	5.61627	8.33889	7.60527	9.07252	7.17754	6.34791	8.00718
2017	isced56	male	Slovenia	8.24320	5.99945	10.48695	9.89580	8.32299	11.46860	9.09424	7.35037	10.83810	6.59876	4.80252	8.39501	8.81455	7.30300	10.32610	8.59102	7.12675	10.05530
2017	isced02	female	Sweden	5.25323	1.47653	9.02994	8.99567	6.67812	11.31322	7.79098	4.65287	10.92909	3.92572	2.58015	5.27130	8.22762	7.14346	9.31178	7.58137	6.35118	8.81157
2017	isced34	female	Sweden	5.31614	3.37596	7.25632	9.54331	8.10255	10.98408	8.72164	7.05922	10.38406	5.22563	3.80779	6.64348	8.70291	7.35661	10.04922	8.70291	7.25326	10.15256
2017	isced56	female	Sweden	7.52730	5.57348	9.48113	9.68930	8.19984	11.17876	8.91574	7.25570	10.57578	5.53480	3.93753	7.13206	9.20514	7.75677	10.65351	9.02943	7.53164	10.52722
2017	isced02	male	Sweden	7.61327	4.72303	10.50350	9.84899	8.80688	10.89109	8.16481	5.51294	10.81668	6.36870	5.24483	7.49257	8.43733	7.51866	9.35600	6.60813	5.50319	7.71306
2017	isced34	male	Sweden	7.44360	5.55116	9.33605	9.74309	8.57734	10.90885	8.37529	6.68935	10.06124	6.34360	5.11694	7.57026	8.79919	7.75546	9.84292	7.61037	6.43582	8.78492
2017	isced56	male	Sweden	7.29517	5.19764	9.39270	9.45486	8.04365	10.86607	9.06671	7.48275	10.65067	6.50737	5.14197	7.87277	8.68635	7.55469	9.81802	8.73565	7.52909	9.94221
